# Supplementary material for: Type I interferon signaling attenuates regulatory T cell function in viral infection and in the tumor microenvironment
Source: PLoS Pathog. 2018 Apr 19;14(4):e1006985. doi: 10.1371/journal.ppat.1006985 (PMC5929570; doi:10.1371/journal.ppat.1006985)
Supplement: S1 Table — (XLSX) [file ppat.1006985.s009.xlsx]

## Sheet: S6C path01
Supplementary Table 1: Differential expression of genes associated with cell cycle, DNA replication, recombination, repair, cancer
Symbol	Synonym(s)	Entrez Gene Name	GenBank/Gene Symbol - mouse (Entrez Gene)	Expr Log Ratio	Expr p-value	Expr False Discovery Rate (q-value)	Location	Family	Drugs	Entrez Gene ID for Human	Entrez Gene ID for Mouse	Entrez Gene ID for Rat
Akt	AKT1/2/3, B/Akt, Pkb, RAC-PK						Cytoplasm	group	afuresertib, ipatasertib, ONC-201, AT13148, SR-13668, MSC2363318A
ARAP3	Arap3-ps1, ArfGAP with RhoGAP domain, ankyrin repeat and PH domain 3, CENTD3, cnt-d3, DRAG1, E030006K04Rik, RGD1304938	ArfGAP with RhoGAP domain, ankyrin repeat and PH domain 3	Arap3	-0.649322	0.00150824	0.0134876	Cytoplasm	other		64411	106952	361314
AURKB	AIK2, AIM-1, AIRK2, AL022959, ARK-2, AurB, aurkb-sv1, aurkb-sv2, AURORA B, aurora kinase B, IPL1, PPP1R48, Serine/threonine kinase 5, STK-1, STK12, STK5	aurora kinase B	Aurkb	-1.02265	1.18e-11	1.29e-09	Nucleus	kinase	barasertib, tozasertib, AT-9283, SNS 314, danusertib, TAK-901, GSK1070916, CYC 116, TTP607, AMG 900, ilorasertib, chiauranib	9212	20877	114592
BUB1	AL022991, BUB1 mitotic checkpoint serine/threonine kinase, BUB1, mitotic checkpoint serine/threonine kinase, BUB1A, BUB1L, C80208, D2Xrf87, hBUB1	BUB1 mitotic checkpoint serine/threonine kinase	Bub1	-1.18726	8.11e-07	2.77e-05	Nucleus	kinase		699	12235	296137
BUB1B	AU045529, BUB1 mitotic checkpoint serine/threonine kinase B, Bub1A, BUB1B, mitotic checkpoint serine/threonine kinase, BUB1beta, BUBR1, hBUBR1, MAD3, MAD3L, MVA1, SSK1	BUB1 mitotic checkpoint serine/threonine kinase B	Bub1b	-0.778004	2.24e-08	1.26e-06	Nucleus	kinase		701	12236	171576
CCNB2	CycB2, cyclin B2, HsT17299	cyclin B2	Ccnb2	-0.768631	1.23e-11	1.34e-09	Cytoplasm	kinase		9133	12442	363088
CCNE2	AV063769, CYCE2, cyclin E2	cyclin E2	Ccne2	-1.05677	1.78e-06	5.55e-05	Nucleus	other		9134	12448	362485
CCNF	CycF, CYCLIN F, FBX1, FBXO1	cyclin F	Ccnf	-1.02563	3.4e-07	1.36e-05	Nucleus	enzyme		899	12449	117524
CDC6	CDC18L, Cdc6-related, cell division cycle 6, HsCDC18, HsCDC6, MGORS5	cell division cycle 6	Cdc6	-1.04171	1.93e-09	1.35e-07	Nucleus	other		990	23834	360621
CDK1	CDC2, CDC2 kinase, CDC28A, Cdc2a, cyclin-dependent kinase 1, GROWTH-ASSOCIATED HISTONE H1 KINASE, p34, P34CDC2	cyclin dependent kinase 1	Cdk1	-1.05242	3.58e-09	2.42e-07	Nucleus	kinase	dinaciclib, AG 024322, AZD5438, milciclib, SB-1317, roniciclib, alvocidib	983	12534	54237
CENPE	AU019344, BC049989, C530022J18, centromere protein E, KIF10, MCPH13, PPP1R61	centromere protein E	Cenpe	-0.821688	4.15e-08	2.2e-06	Nucleus	other	GSK923295	1062	229841	362044
CEP55	1200008O12Rik, 2700032M20Rik, C10orf3, centrosomal protein 55, CT111, FLJ10540, MARCH, RGD1305340, URCC6	centrosomal protein 55	Cep55	-1.01929	3.64e-07	1.42e-05	Cytoplasm	other		55165	74107	294074
CHEK1	C85740, checkpoint kinase 1, CHK1, rad27	checkpoint kinase 1	Chek1	-0.981884	8.59e-07	2.89e-05	Nucleus	kinase	PF 00477736, XL844, cdc25C phosphatase (211-221), MK-8776, LY2606368, GDC-0575, GDC-0425, UCN-01	1111	12649	140583
CKAP2L	2010016H04Rik, 2610318C08Rik, AV070319, cytoskeleton associated protein 2-like, FLJ40629, LOC688100, radmis, rdm	cytoskeleton associated protein 2 like	Ckap2l	-0.904215	1.3e-06	4.16e-05	Cytoplasm	other		150468	70466	680515
CPE	CARBE, carboxypeptidase E, CPH, Cph-1, fat, NF-alpha1, R74677	carboxypeptidase E	Cpe	0.892667	1.56e-05	0.000336407	Cytoplasm	peptidase		1363	12876	25669
DEPDC1	5830484J08Rik, DEP domain containing 1, DEP domain containing 1a, DEP.8, DEPDC1-V2, DEPDC1A, SDP35	DEP domain containing 1	Depdc1a	-1.04948	0.000457982	0.00556586	Nucleus	transcription regulator		55635	76131	295538
DHFR	8430436I03RIK, AA607882, AI662710, AW555094, Dhfr1, DHFR4, DHFRP1, dihydrofolate reductase, dihydrofolic acid reductase, DYR	dihydrofolate reductase	Dhfr	-0.625519	4.21e-06	0.000118271	Nucleus	enzyme	pyrimethamine, trimethoprim, iclaprim, proguanil, methotrexate/ofatumumab, methotrexate/sirolimus/tacrolimus, pralatrexate, abatacept/methotrexate, infliximab/methotrexate, methotrexate/rituximab, golimumab/methotrexate, cisplatin/doxorubicin/methotrexate, cytarabine/methotrexate, cisplatin/doxorubicin/ifosfamide/methotrexate, methotrexate/rituximab/temozolomide, ifosfamide/methotrexate, bevacizu…	1719	13361	24312
E2f							Nucleus	group
E2F1	E2f, E2F transcription factor 1, mKIAA4009, RBAP1, RBBP3, RBP3	E2F transcription factor 1	E2f1	-1.10929	1.68e-07	7.58e-06	Nucleus	transcription regulator		1869	13555	399489
E2F8	4432406C08RIK, AA410048, E2F transcription factor 8, RGD1308091	E2F transcription factor 8	E2f8	-1.06348	3.65e-07	1.42e-05	Nucleus	transcription regulator		79733	108961	308607
FOXM1	AA408308, AW554517, BB238854, D1Mgi56, Fkh16, FKHL16, FOCM1, forkhead box M1, FOXM1B, HFH-11, HFH-11B, HNF-3, INS-1, MPHOSPH2, MPM2, MPP-2, PIG29, TRIDENT, WIN	forkhead box M1	Foxm1	-0.802053	1.21e-07	5.67e-06	Nucleus	transcription regulator		2305	14235	58921
IFI16	4930422C14, 9830148g24rik, A730048F03, AI447904, AI607873, D3, D3cDNA, E030037K03Rik, E430029J22Rik, Gm16340, Gm2785, ifi-205-B, Ifi-d3, IFI16B, Ifi203, Ifi203-ps, Ifi203a, Ifi203b, IFI204, Ifi205, Ifi205a, Ifi207, Ifi208, Ifi209, Ifi211, Ifi212, Ifi213, Ifi214, Ifix, IFNGIP1, interferon activated gene 203, interferon activated gene 203, pseudogene, interferon activated gene 204, interferon activ…	interferon gamma inducible protein 16	BC094916	1.21977	2.13e-26	1.85e-23	Nucleus	transcription regulator		3428	100504287|545384|226691|236312|15951|102639543|100033459|15950|226695|381308|100040462|623121	304988
KNTC1	D330012D13, jgl, KIAA0166, KINETOCHORE ASSOCIATED 1, ROD	kinetochore associated 1	Kntc1	-1.33731	3.22e-07	1.3e-05	Nucleus	other		9735	208628	304477
MYBL2	B-MYB, MYB proto-oncogene like 2, MYB-Related Protein B, MYBB, myeloblastosis oncogene-like 2	MYB proto-oncogene like 2	Mybl2	-0.689824	0.000761001	0.00811979	Nucleus	transcription regulator		4605	17865	296344
PIK3R3	AA414954, LOC102724021, p55, p55-GAMMA, p55-γ, p55PIK, p85 Gamma, p85 γ, phosphoinositide-3-kinase regulatory subunit 3	phosphoinositide-3-kinase regulatory subunit 3	Pik3r3	-0.829342	2.45e-07	1.03e-05	Cytoplasm	kinase		8503	18710	60664
PTGER2	EP2, LOC100360765, PGE2 receptor, prostaglandin E receptor 2, prostaglandin E receptor 2 (subtype EP2), Ptger-ep2	prostaglandin E receptor 2	Ptger2	0.868765	3.49e-19	1.41e-16	Plasma Membrane	G-protein coupled receptor	misoprostol, prostaglandin E2, prostaglandin E1, CP 533536, diclofenac/misoprostol	5732	19217	81752
RAD51	AV304093, BRCC5, FANCR, HRAD51, HsRad51, HsT16930, MRMV2, RAD51 recombinase, RAD51A, RECA, RECA-LIKE, RGD1563603	RAD51 recombinase	Rad51	-0.93107	1.39e-07	6.38e-06	Nucleus	enzyme		5888	19361	499870
RAD54B	E130016E03Rik, Fsbp, LOC100128414, LOC100503583, LOC100506448, RAD54 homolog B (S. cerevisiae), RDH54, RGD1306507	RAD54 homolog B (S. cerevisiae)	Rad54b	-1.18656	0.0022877	0.0182415	Nucleus	enzyme		25788	623474	313063
Rb	pRb, Rb Tumor Suppressor, Rb tumour Suppressor						Nucleus	group
RET	C-RET, CDHF12, CDHR16, HSCR1, MEN2A, MEN2B, MTC1, PTC, RET PROTO-ONCOGENE, RET receptor, RET-ELE1	ret proto-oncogene	Ret	-0.968739	0.00282017	0.021415	Plasma Membrane	kinase	sunitinib, pazopanib, lenvatinib, motesanib, cabozantinib, amuvatinib, regorafenib, ponatinib, bortezomib/sorafenib, dexamethasone/lenalidomide/sorafenib, bevacizumab/sorafenib, alectinib, imatinib/sirolimus, cabozantinib/erlotinib, CEP-32496, imatinib/nilotinib/pegintron, cytarabine/idarubicin/sorafenib, 5-azacytidine/sorafenib, decitabine/sorafenib, MGCD516, everolimus/sorafenib, everolimus/len…	5979	19713	24716
RRM2	AA407299, LOC100359539, R2, Ribonucleoside-diphosphate reductase M2 subunit, ribonucleotide reductase M2, ribonucleotide reductase M2 polypeptide, Ribonucleotide reductase non-heme subunit, ribonucleotide reductase regulatory subunit M2, RIBONUCLEOTIDE REDUCTASE SMALL subunit, RNR beta2, Rnr-r2, RNRII, RR2, RR2M	ribonucleotide reductase regulatory subunit M2	Rrm2	-0.93858	2.92e-10	2.34e-08	Nucleus	enzyme	cytarabine/fludarabine phosphate, bortezomib/cladribine/rituximab, gemcitabine/paclitaxel, cladribine/cytarabine/daunorubicin, gemcitabine/oxaliplatin, gemcitabine/vinorelbine, docetaxel/gemcitabine, docetaxel/gemcitabine/vincristine, cladribine/cytarabine/filgrastim, capecitabine/gemcitabine, gemcitabine/oxaliplatin/paclitaxel, cytarabine/filgrastim/fludarabine phosphate, cladribine/cytarabine/f…	6241	20135	362720|100359539
SIGLEC9	Cd170, CD329, CDw329, FOAP-9, mSiglec-E, OBBP-LIKE, sialic acid binding Ig like lectin 9, sialic acid binding Ig-like lectin E, Siglec12, Siglec5, Siglece, Siglecl1	sialic acid binding Ig like lectin 9	Siglece	-1.63147	8.91e-05	0.00145552	Plasma Membrane	other		27180	83382
TROAP	AW476063, E130301L11RIK, TASTIN, trophinin associated protein	trophinin associated protein	Troap	-1.17871	0.000109161	0.00172964	Cytoplasm	peptidase		10024	78733	300219
TYMS	HST422, thymidylate synthase, thymidylate synthetase, TMS, TS	thymidylate synthetase	Tyms	-0.876035	1.84e-08	1.06e-06	Nucleus	enzyme	flucytosine, 5-fluorouracil, tegafur, trimethoprim, cyclophosphamide/epirubicin/5-fluorouracil, pralatrexate, tegafur/uracil, 5-fluorouracil/oxaliplatin, capecitabine/irinotecan, 5-fluorouracil/irinotecan, capecitabine/docetaxel, capecitabine/lapatinib, capecitabine/ixabepilone, bevacizumab/5-fluorouracil, bevacizumab/capecitabine/oxaliplatin, cyclophosphamide/docetaxel/epirubicin/5-fluorouracil/…	7298	22171	29261
UHRF1	Ac2-121, AL022808, hNP95, hUHRF1, huNp95, ICBP90, NP95, RNF106, TDRD22, ubiquitin-like with PHD and ring finger domains 1, ubiquitin-like, containing PHD and RING finger domains, 1, UHRG1	ubiquitin like with PHD and ring finger domains 1	Uhrf1	-1.10993	2.26e-06	6.86e-05	Nucleus	transcription regulator		29128	18140	316129
