# Supplementary material for: Type I interferon signaling attenuates regulatory T cell function in viral infection and in the tumor microenvironment
Source: PLoS Pathog. 2018 Apr 19;14(4):e1006985. doi: 10.1371/journal.ppat.1006985 (PMC5929570; doi:10.1371/journal.ppat.1006985)
Supplement: S2 Table — (XLSX) [file ppat.1006985.s010.xlsx]

## Sheet: S6C path02
Supplementary Table 2: Differential expression of genes associated with cellular movement, hematological system development and function, immune cell trafficking
Symbol	Synonym(s)	Entrez Gene Name	GenBank/Gene Symbol - mouse (Entrez Gene)	Expr Log Ratio	Expr p-value	Expr False Discovery Rate (q-value)	Location	Family	Drugs	Entrez Gene ID for Human	Entrez Gene ID for Mouse	Entrez Gene ID for Rat
C5AR1	C5AR, C5R1, CD88, complement C5a receptor 1, complement component 5a receptor 1, D7Msu1, LEUKOTRIENE C5 receptor	complement C5a receptor 1	C5ar1	2.05193	0.00114879	0.0109878	Plasma Membrane	G-protein coupled receptor		728	12273	113959
CCL2	C-C motif chemokine ligand 2, Ccl12, chemokine (C-C motif) ligand 12, CHEMOKINE C-C MOTIF LIGAND 2, GDCF-2, HC11, HSMCR30, JE, LOC100048556, LOC100504977, Macrophage Chemotactic Factor, MCAF, MCP-1, MCP-5, Monocyte Chemoattractant Protein 5, Scya12, SCYA2, Sigje, Small inducible cytokine A12, SMC-CF	C-C motif chemokine ligand 2	Ccl12	-1.65009	0.000601321	0.00684256	Extracellular Space	cytokine	mimosine	6347	20293	287562
CCR5	AM4-7, C-C motif chemokine receptor 5 (gene/pseudogene), CC-CKR-5, CCL4 receptor, CCL5 receptor, CD195, chemokine (C-C motif) receptor 5, CHEMOKINE CC5 receptor, CKR-5, CMKBR5, IDDM22, LOC727797	C-C motif chemokine receptor 5 (gene/pseudogene)	Ccr5	-0.81332	4.9e-10	3.79e-08	Plasma Membrane	G-protein coupled receptor	maraviroc, vicriviroc, ancriviroc	1234	12774	117029
CD19	AW495831, B4, CD19 ANTIGEN, CD19 molecule, CVID3	CD19 molecule	Cd19	1.16236	0.00197708	0.0165137	Plasma Membrane	transmembrane receptor	combotox, HD37-dgRTA, blinatumomab, MEDI-551, SGN-CD19A, XmAb5871	930	12478	365367
CD3							Plasma Membrane	complex	visilizumab, blinatumomab, catumaxomab, ertumaxomab, resimmune, GBR 1302, BTCT4465A, ERY974, IMCgp100, xmab13676
Collagen(s)	Collagen, Collagen(s)						Extracellular Space	complex
CYBB	AMCBX2, C88302, CGD, CGD91-phox, Cyd, cytochrome b-245 beta chain, cytochrome b-245 β chain, cytochrome b-245, beta polypeptide, cytochrome b-245, β polypeptide, gp91, GP91-1, GP91-PHOX, IMD34, NOX2, p91-PHOX	cytochrome b-245 beta chain	Cybb	0.950002	4.87e-12	5.75e-10	Cytoplasm	enzyme		1536	13058	66021
ENPEP	6030431M22Rik, AMINOPEPTIDASE A, APA, Bp-1/6C3, BP1, CD249, Gamma-Glutamyl Peptidase, Glutamyl aminopeptidase, GLUTAMYL AMINOPEPTIDASE EAP, gp160, Ly-51, γ-Glutamyl Peptidase	glutamyl aminopeptidase	Enpep	3.06114	0.00143949	0.0130068	Plasma Membrane	peptidase		2028	13809	64017
ERN1	9030414B18Rik, AI225830, C85377, endoplasmic reticulum (ER) to nucleus signalling 1, endoplasmic reticulum to nucleus signaling 1, FLJ30999, hIRE1p, Inositol-requiring 1, IRE1, Ire1 alpha, Ire1-α, IRE1a, IRE1P, RGD1559716	endoplasmic reticulum to nucleus signaling 1	Ern1	-0.586358	0.000706032	0.00766108	Cytoplasm	kinase		2081	78943	498013
GAS5	growth arrest specific 5, growth arrest specific 5 (non-protein coding), LOC348531, Mir5117, NCRNA00030, SNHG2	growth arrest specific 5 (non-protein coding)	Gas5	0.671184	8.05e-14	1.38e-11	Other	other		60674	14455	81714
HDL	HDL particle, HDL Particles, high-density lipoprotein						Plasma Membrane	complex
HSPB6	AA387366, FLJ32389, Gm479, heat shock protein family B (small) member 6, heat shock protein, alpha-crystallin-related, B6, heat shock protein, α-crystallin-related, B6, HEL55, Hsp20, p20, PPP1R91	heat shock protein family B (small) member 6	Hspb6	0.757918	0.000598204	0.00681633	Cytoplasm	other		126393	243912	192245
IFN alpha/beta	Ifn type i, IFN-I, IFN-α β, IFNalpha/beta late, IFNα/β, IFNα/β late, Interferon alpha/beta, Interferon α/β						Extracellular Space	group
IFN Beta	IFN β, IFNb, INF beta, INF β, Interferon beta, Interferon β, β interferon, β-ifn						Extracellular Space	group
IgG1							Other	complex
Igg3							Other	complex
Igm	IgM kappa, IgM κ, Immunoglobulin M						Extracellular Space	complex
IL12 (complex)	Il12 p70, IL12 p75						Extracellular Space	complex	ustekinumab, methotrexate/ustekinumab
IL1R1	CD121A, CD121b, D2S1473, IL-1R-alpha, IL-1R-α, IL-iR, IL1R, IL1RA, INTERLEUKIN 1 beta receptor, interleukin 1 receptor type 1, interleukin 1 receptor, type I, INTERLEUKIN 1 β receptor, P80	interleukin 1 receptor type 1	Il1r1	-0.8146	0.00182192	0.0155818	Plasma Membrane	transmembrane receptor	anakinra	3554	16177	25663
IL1RL2	AI481289, AW551444, IL-1 R6, IL-36R, IL1RRP2, interleukin 1 receptor-like 2	interleukin 1 receptor like 2	Il1rl2	1.0836	2.85e-05	0.000565785	Plasma Membrane	transmembrane receptor		8808	107527	171106
ITGA2B	AI172977, alpha 2B, alphaIIb, BDPLT16, BDPLT2, CD41, Cd41a, CD41B, GP2B, GPIIb, GT, GTA, HPA3, integrin alpha 2b, integrin alpha-IIb, integrin subunit alpha 2b, integrin subunit α 2b, Integrin α 2b, integrin α-IIb, integrin, alpha 2b (platelet glycoprotein IIb of IIb/IIIa complex, antigen CD41), LOC688210, PPP1R93, α 2B, αIIb	integrin subunit alpha 2b	Itga2b	1.14793	0.00408782	0.0281948	Plasma Membrane	transmembrane receptor	abciximab, TP 9201, eptifibatide, tirofiban	3674	16399	685269
ITGAD	ADB2, CD11D, integrin subunit alpha D, integrin subunit α D, integrin, alpha D, integrin, α D, Itgax	integrin subunit alpha D	Itgad	-2.03586	0.000103694	0.00165815	Plasma Membrane	other		3681	381924	64350
Ly6a (includes others)	AA682074, AA959465, AI789751, Gr-1, I830127L07Rik, LOC100911104, LOC100912078, LOC102552732, LOC300024, Ly-6.2, Ly-6A.2, Ly-6A/E, Ly-6C, Ly-6C.2, Ly-6E.1, Ly-6G.1, Ly-6M, Ly6-C antigen, Ly6a2, Ly6al, Ly6b, Ly6c1, Ly6c2, Ly6f, Ly6g, Ly6i, Lymphocyte antigen 6 complex, locus a, lymphocyte antigen 6 complex, locus A-like, lymphocyte antigen 6 complex, locus C1, lymphocyte antigen 6 complex, locus C2…	lymphocyte antigen 6 complex, locus A	Ly6c1	0.730277	1.06e-09	7.78e-08	Plasma Membrane	other			57248|546644|110454|17071|17067|100041546|546643	300024|362935|56778|100911104|503162|246138
MCOLN2	3300002C04Rik, AI549968, C86638, mucolipin 2, TRP-ML2	mucolipin 2	Mcoln2	0.918676	5.53e-06	0.000147369	Plasma Membrane	ion channel		255231	68279	292168
MYL4	ALC1, AMLC, ELC, Elc1a, GT1, Malc, MLC-1a, MLC1, MLC1EMB, MLC2A, Myla, myosin light chain 4, myosin, light chain 4, myosin, light polypeptide 4, PRO1957	myosin light chain 4	Myl4	-0.701374	3.25e-05	0.000618599	Cytoplasm	other		4635	17896	688228
NCF1	LOC652699, NCF-47K, NCF1A, neutrophil cytosolic factor 1, NOXO2, p47, P47 NADPH subunit, p47-phox, SH3PXD1A	neutrophil cytosolic factor 1	Ncf1	-0.802523	4.97e-15	1.08e-12	Cytoplasm	enzyme		653361	17969	114553
NFkB (complex)	NF-KAPPA B, NF-κ B, nuclear factor-κ b, transcription factor nuclear factor κ b						Nucleus	complex	NF-kappaB inhibitor, dexanabinol
P38 MAPK	P38, p38 MAP KINASE, P38 MITOGEN-ACTIVATED protein KINASE						Cytoplasm	group
PCOLCE2	2400001O18Rik, PCPE2, procollagen C-endopeptidase enhancer 2	procollagen C-endopeptidase enhancer 2	Pcolce2	-1.74993	0.00684899	0.0414495	Extracellular Space	other		26577	76477	684050
PDZK1IP1	0610007F13Rik, 2700030M23Rik, AU046042, DD96, MAP17, PDZK1 interacting protein 1, SPAP	PDZK1 interacting protein 1	Pdzk1ip1	-1.21032	2.12e-10	1.76e-08	Extracellular Space	other		10158	67182	81916
PI3K (complex)	1-phosphatidylinositol 3-kinase, 2.7.1.137, ATP:1-phosphatidyl-1D-myo-inositol 3-phosphotransferase, Phosphatidylinositol 3 kinase, phosphatidylinositol 3'-kinase, PI3-kinase, PtdIns 3 Kinase, type I phosphatidylinositol kinase, type III phosphoinositide 3-kinase, Vps34p						Cytoplasm	complex	BGT226, voxtalisib, PF-4691502, GSK2126458, GSK1059615, CH 5132799, copanlisib, DS-7423
PLA2G7	LDL-PLA2, LP-PLA2, Lyso-Paf Acetyltransferase, Paf acetylhydrolase, PAF-AH, PAFAD, phospholipase A2 group VII, phospholipase A2, group VII (platelet-activating factor acetylhydrolase, plasma), Plasma paf-ah, R75400	phospholipase A2 group VII	Pla2g7	1.03938	5.62e-07	2.04e-05	Extracellular Space	enzyme	darapladib	7941	27226	301265
THRB	C-ERBA-2, C-ERBA-BETA, C-ERBA-β, ERBA2, GRTH, NR1A2, PRTH, RATT3REC, T3Rbeta, T3rec, T3R[b], THR1, THRB1, thyroid hormone receptor beta, THYROID HORMONE receptor beta2, Thyroid hormone receptor β, TR β, TR β 1, TRbeta	thyroid hormone receptor beta	Thrb	1.03815	4.33e-07	1.61e-05	Nucleus	ligand-dependent nuclear receptor	3,5-diiodothyropropionic acid, denosumab/levothyroxine, amiodarone, levothyroxine, dextrothyroxine, L-triiodothyronine	7068	21834	24831
TLR7	RGD1563357, TLR7-like, Toll-like receptor 7	toll like receptor 7	Tlr7	1.58289	7.38e-48	2.24e-44	Plasma Membrane	transmembrane receptor	3M-001, UC-1V150, 5-fluorouracil/imiquimod, resiquimod, hydroxychloroquine, imiquimod	51284	170743	317468
TNFRSF9	4-1BB, A930040I11RIK, AA408498, AI325004, CD137, CDw137, ILA, Ly63, TNF receptor superfamily member 9, tumor necrosis factor receptor superfamily, member 9, tumour necrosis factor receptor superfamily, member 9	TNF receptor superfamily member 9	Tnfrsf9	-0.760889	2.69e-05	0.000538838	Plasma Membrane	transmembrane receptor	urelumab	3604	21942	500590
